# Supplementary material for: Early Emerging SARS-CoV-2 Spike Mutants Are Diversified in Virologic Properties but Elicit Compromised Antibody Responses
Source: Viruses. 2023 Dec 9;15(12):2401. doi: 10.3390/v15122401 (PMC10747620; doi:10.3390/v15122401)
Supplement: Supplementary file 1 [file viruses-15-02401-s001.zip]

Archive with 1 entries (1 files):
- viruses-2758258-supplementary.pdf
